# Supplementary material for: The SIRT5-JIP4 interaction promotes osteoclastogenesis by modulating RANKL-induced signaling transduction
Source: Cell Commun Signal. 2025 Jan 14;23:26. doi: 10.1186/s12964-024-02021-x (PMC11730813; doi:10.1186/s12964-024-02021-x)
Supplement: Supplementary file 2 — Supplementary Material 2. [file 12964_2024_2021_MOESM2_ESM.xlsx]

## Sheet: Proteins
Accession	Protein names	Gene names	MW [kDa]	Protein score	Sequence coverage (%)	# Unique Peptides	# Peptides	# PSMs	Abundances
Q58A65	C-Jun-amino-terminal kinase-interacting protein 4	Spag9	146.1	576	16	15	15	16	1.04438e+08
P99024	Tubulin beta-5 chain	Tubb5	49.6	424	29	2	9	12	1.42969e+07
Q9D8Y0	EF-hand domain-containing protein D2	Efhd2	26.8	416	37	9	9	12	791630064
Q3THE2	Myosin regulatory light chain 12B	Myl12b	19.8	378	39	5	5	8	1.28955e+08
P68372	Tubulin beta-4B chain	Tubb4b	49.8	343	28	2	9	11	81000995
Q9JHJ0	Tropomodulin-3	Tmod3	39.5	337	26	7	7	8	1.21956e+08
P47757	F-actin-capping protein subunit beta	Capzb	31.3	334	24	6	6	10	1.82923e+08
Q9WUM4	Coronin-1C	Coro1c	53.1	290	19	8	8	9	220265485
Q60605	Myosin light polypeptide 6	Myl6	16.9	272	46	5	5	7	2.98076e+08
Q8BTM8	Filamin-A	Flna	281	248	5	10	10	10	4.35721e+07
Q6R891	Neurabin-2	Ppp1r9b	89.5	248	12	6	6	6	2.24565e+07
P58771	Tropomyosin alpha-1 chain	Tpm1	32.7	241	18	3	7	8	1.82315e+08
P21107	Tropomyosin alpha-3 chain	Tpm3	33	228	19	2	6	7	46422431
P46735	Unconventional myosin-Ib	Myo1b	128.5	195	6	6	6	6	1.94844e+07
Q9JMH9	Unconventional myosin-XVIIIa	Myo18a	232.6	178	4	5	5	5	1.41094e+07
B9EJ86	Oxysterol-binding protein-related protein 8	Osbpl8	101.2	177	7	5	5	5	36864589
P68369	Tubulin alpha-1A chain	Tuba1a	50.1	171	13	4	4	4	17289842
Q99104	Unconventional myosin-Va	Myo5a	215.4	167	3	4	4	4	7.98234e+06
Q6IRU2	Tropomyosin alpha-4 chain	Tpm4	28.5	154	18	3	4	5	1.12086e+07
P09405	Nucleolin	Ncl	76.7	146	7	3	3	3	8.4672e+06
P62301	40S ribosomal protein S13	Rps13	17.2	133	23	4	4	4	2.78636e+07
Q8K2C6	NAD-dependent protein deacylase sirtuin-5, mitochondrial	Sirt5	34.1	131	13	3	3	4	2.21298e+08
Q9JJ28	Protein flightless-1 homolog	Flii	144.7	127	5	4	4	4	1.95833e+07
Q8K2Q9	Shootin-1	Shtn1	71.3	126	4	2	2	2	1.43177e+07
Q9Z2X1	Heterogeneous nuclear ribonucleoprotein F	Hnrnpf	45.7	124	8	2	2	2	3.00232e+06
P61290	Proteasome activator complex subunit 3	Psme3	29.5	123	16	3	3	4	14344822
Q9JKF1	Ras GTPase-activating-like protein IQGAP1	Iqgap1	188.6	117	3	4	4	4	1.21714e+07
P62754	40S ribosomal protein S6	Rps6	28.7	113	11	2	2	2	1.33756e+07
Q8VEK3	Heterogeneous nuclear ribonucleoprotein U	Hnrnpu	87.9	113	4	3	3	3	1.30224e+07
Q9JJI8	60S ribosomal protein L38	Rpl38	8.2	103	19	1	1	2	3.32593e+06
Q61937	Nucleophosmin	Npm1	32.5	101	7	1	1	1	671950
P0DP27	Calmodulin-2	Calm2	16.8	101	20	2	2	3	21442104
Q3UV17	Keratin, type II cytoskeletal 2 oral	Krt76	62.8	94	5	1	3	3	387176672
P97351	40S ribosomal protein S3a	Rps3a	29.9	89	11	2	2	2	2.19628e+06
Q62095	ATP-dependent RNA helicase DDX3Y	Ddx3y	73.4	88	5	3	3	3	5.2514e+06
P63325	40S ribosomal protein S10	Rps10	18.9	86	9	2	2	2	1.08576e+07
P63017	Heat shock cognate 71 kDa protein	Hspa8	70.8	86	4	2	2	2	5.06543e+06
O88569	Heterogeneous nuclear ribonucleoproteins A2/B1	Hnrnpa2b1	37.4	86	7	2	2	2	10795035
P84099	60S ribosomal protein L19	Rpl19	23.5	85	9	1	1	1	1.57684e+06
P62267	40S ribosomal protein S23	Rps23	15.8	84	15	2	2	2	1.3526e+07
P19253	60S ribosomal protein L13a	Rpl13a	23.4	79	14	3	3	3	1.56115e+07
P63087	Serine/threonine-protein phosphatase PP1-gamma catalytic subunit	Ppp1cc	37	76	7	2	2	3	1.07551e+07
P14148	60S ribosomal protein L7	Rpl7	31.4	75	4	1	1	1	11794978
P62242	40S ribosomal protein S8	Rps8	24.2	75	7	1	1	1	2.73264e+06
Q9CR57	60S ribosomal protein L14	Rpl14	23.5	73	12	2	2	2	1.88614e+07
P20029	Endoplasmic reticulum chaperone BiP	Hspa5	72.4	71	5	2	2	2	4856102
Q9Z0P5	Twinfilin-2	Twf2	39.4	67	5	1	1	1
Q03265	ATP synthase subunit alpha, mitochondrial	Atp5f1a	59.7	66	4	2	2	2	4.45881e+06
P49312	Heterogeneous nuclear ribonucleoprotein A1	Hnrnpa1	34.2	65	14	3	4	4	1.5643e+07
P25444	40S ribosomal protein S2	Rps2	31.2	65	6	2	2	3	1.46841e+07
Q8BG05	Heterogeneous nuclear ribonucleoprotein A3	Hnrnpa3	39.6	65	4	1	2	3	6868494
P62259	14-3-3 protein epsilon	Ywhae	29.2	65	8	2	2	2	7.73385e+06
P18760	Cofilin-1	Cfl1	18.5	63	10	1	1	2	2.84486e+06
P19973	Lymphocyte-specific protein 1	Lsp1	36.7	63	4	1	1	1	5.28531e+06
P47963	60S ribosomal protein L13	Rpl13	24.3	62	10	2	2	2	14121064
Q8R0X7	Sphingosine-1-phosphate lyase 1	Sgpl1	63.6	61	4	2	2	2	1.4563e+07
Q61656	Probable ATP-dependent RNA helicase DDX5	Ddx5	69.2	61	3	2	2	2	1.94659e+07
Q8BP67	60S ribosomal protein L24	Rpl24	17.8	61	14	2	2	2	5.06745e+06
Q6ZWN5	40S ribosomal protein S9	Rps9	22.6	56	7	2	2	2	1.32586e+07
Q921G6	Leucine-rich repeat and calponin homology domain-containing protein 4	Lrch4	73.1	54	3	1	1	1	778158
Q02105	Complement C1q subcomponent subunit C	C1qc	26	54	8	2	2	2	97026908
P62082	40S ribosomal protein S7	Rps7	22.1	53	22	3	3	3	1.05926e+07
P35979	60S ribosomal protein L12	Rpl12	17.8	52	15	2	2	2	19065700
P84244	Histone H3.3	H3-3a	15.3	50	12	2	2	2	85264080
O88342	WD repeat-containing protein 1	Wdr1	66.4	49	1	1	1	1	2.32073e+06
Q8BME9	Cerebellin-4	Cbln4	21.6	48	4	1	1	1	7200466
O88508	DNA (cytosine-5)-methyltransferase 3A	Dnmt3a	101.6	48	1	1	1	1
Q5SYD0	Unconventional myosin-Id	Myo1d	116	46	2	2	2	2	11547575
P62245	40S ribosomal protein S15a	Rps15a	14.8	46	7	1	1	1	7.25403e+06
P14869	60S acidic ribosomal protein P0	Rplp0	34.2	46	7	2	2	2	13503641
Q61233	Plastin-2	Lcp1	70.1	43	4	2	2	2	3.39905e+06
Q6ZWV3	60S ribosomal protein L10	Rpl10	24.6	41	9	2	2	2	8.27136e+06
Q9D8E6	60S ribosomal protein L4	Rpl4	47.1	41	4	1	1	1	4.55636e+06
P47911	60S ribosomal protein L6	Rpl6	33.5	40	11	2	2	2	5.71945e+06
P35700	Peroxiredoxin-1	Prdx1	22.2	38	5	1	1	1	10643294
P60843	Eukaryotic initiation factor 4A-I	Eif4a1	46.1	38	2	1	1	1	3.55514e+06
P62918	60S ribosomal protein L8	Rpl8	28	38	3	1	1	1	7.08742e+06
Q3UZ39	Leucine-rich repeat flightless-interacting protein 1	Lrrfip1	79.2	38	2	1	1	1	4.09583e+06
P62717	60S ribosomal protein L18a	Rpl18a	20.7	37	5	1	1	1	2772822
E9Q634	Unconventional myosin-Ie	Myo1e	126.7	37	2	1	1	1	1224650
P62900	60S ribosomal protein L31	Rpl31	14.5	36	11	1	1	1	5.41137e+06
Q9WV02	RNA-binding motif protein, X chromosome	Rbmx	42.3	36	3	1	1	1	772740
Q9DB77	Cytochrome b-c1 complex subunit 2, mitochondrial	Uqcrc2	48.2	36	2	1	1	1	713134
Q69ZK0	Phosphatidylinositol 3,4,5-trisphosphate-dependent Rac exchanger 1 protein	Prex1	184.8	35	0	1	1	1	7.90932e+06
P61255	60S ribosomal protein L26	Rpl26	17.2	35	6	1	1	1	3704188
Q6ZWV7	60S ribosomal protein L35	Rpl35	14.5	34	8	1	1	1	8.24414e+06
Q91VW3	SH3 domain-binding glutamic acid-rich-like protein 3	Sh3bgrl3	10.5	34	11	1	1	1	15270007
P62751	60S ribosomal protein L23a	Rpl23a	17.7	34	8	1	1	1	7.55243e+06
Q922B9	Protein ITPRID2	Itprid2	136.9	33	1	1	1	1	2.91064e+06
P62264	40S ribosomal protein S14	Rps14	16.3	33	9	1	1	1	7.98567e+06
P12970	60S ribosomal protein L7a	Rpl7a	30	33	5	1	1	1	9285110
Q99P91	Transmembrane glycoprotein NMB	Gpnmb	63.6	32	3	1	1	1
Q9DB20	ATP synthase subunit O, mitochondrial	Atp5po	23.3	32	5	1	1	1	2.05521e+06
P61979	Heterogeneous nuclear ribonucleoprotein K	Hnrnpk	50.9	32	4	1	1	1	1.31741e+06
Q91WG8	Bifunctional UDP-N-acetylglucosamine 2-epimerase/N-acetylmannosamine kinase	Gne	79.1	31	2	1	1	1	1.69925e+06
P59999	Actin-related protein 2/3 complex subunit 4	Arpc4	19.7	31	5	1	1	1	3.06114e+06
P27659	60S ribosomal protein L3	Rpl3	46.1	31	2	1	1	1	2.22252e+06
P48962	ADP/ATP translocase 1	Slc25a4	32.9	31	3	1	1	1	18453234
Q62191	E3 ubiquitin-protein ligase TRIM21	Trim21	54.1	31	2	1	1	1	2.28372e+06
Q9WUM3	Coronin-1B	Coro1b	53.9	31	2	1	1	1	2.90838e+06
P61161	Actin-related protein 2	Actr2	44.7	30	2	1	1	1	2.28212e+06
Q99ML1	Bcl-2-binding component 3	Bbc3	20.7	30	4	1	1	1	7.91296e+06
P15864	Histone H1.2	H1-2	21.3	30	6	1	1	1	6.74007e+06
A0A140LI88	Ankyrin repeat domain-containing protein 31	Ankrd31	206	29	0	1	1	1	1.64442e+06
Q9ERG0	LIM domain and actin-binding protein 1	Lima1	84	29	2	1	1	1	1333042
P13020	Gelsolin	Gsn	85.9	28	2	1	1	1
Q0GNC1	Inverted formin-2	Inf2	138.5	28	1	1	1	1
Q62261	Spectrin beta chain, non-erythrocytic 1	Sptbn1	274.1	28	0	1	1	1	1459502
Q9Z0N1	Eukaryotic translation initiation factor 2 subunit 3, X-linked	Eif2s3x	51	28	2	1	1	1	438537
P60867	40S ribosomal protein S20	Rps20	13.4	28	10	1	1	1	6093434
P61514	60S ribosomal protein L37a	Rpl37a	10.3	28	8	1	1	1	1704106
P63276	40S ribosomal protein S17	Rps17	15.5	27	16	1	1	1
Q60597	2-oxoglutarate dehydrogenase, mitochondrial	Ogdh	116.4	27	1	1	1	1	1.16877e+06
Q61495	Desmoglein-1-alpha	Dsg1a	114.5	26	1	1	1	1	274636
Q9CZM2	60S ribosomal protein L15	Rpl15	24.1	26	7	1	1	1	4356108
P68040	Receptor of activated protein C kinase 1	Rack1	35.1	26	3	1	1	1	2.84753e+06
P62855	40S ribosomal protein S26	Rps26	13	26	13	1	1	1	2.50934e+06
Q9D0M3	Cytochrome c1, heme protein, mitochondrial	Cyc1	35.3	25	4	1	1	1	2.04031e+06
P52430	Serum paraoxonase/arylesterase 1	Pon1	39.5	25	3	1	1	1	4.65927e+06
P14115	60S ribosomal protein L27a	Rpl27a	16.6	25	7	1	1	1	7607910
P60766	Cell division control protein 42 homolog	Cdc42	21.2	24	9	1	1	1	468056
Q6ZWY3	40S ribosomal protein S27-like	Rps27l	9.5	24	15	1	1	1	3083409
Q8CDF7	piRNA biogenesis protein EXD1	Exd1	63.9	24	1	1	1	1	2482538
O89053	Coronin-1A	Coro1a	51	24	3	1	1	1	2401961
Q9JM76	Actin-related protein 2/3 complex subunit 3	Arpc3	20.5	23	6	1	1	1	1569735
P61358	60S ribosomal protein L27	Rpl27	15.8	20	6	1	1	1	11555679
